# Supplementary material for: Metabolic Soft Spot and Pharmacokinetics: Functionalization of C-3 Position of an Eph–Ephrin Antagonist Featuring a Bile Acid Core as an Effective Strategy to Obtain Oral Bioavailability in Mice
Source: Pharmaceuticals (Basel). 2021 Dec 28;15(1):41. doi: 10.3390/ph15010041 (PMC8779995; doi:10.3390/ph15010041)
Supplement: Supplementary file 1 [file pharmaceuticals-15-00041-s001.zip]

Archive with 1 entries (1 files):
- pharmaceuticals-1508891-supplementary.pdf
